# Supplementary material for: The Plasmodesmata-Located β-1,3-Glucanase Enzyme PdBG4 Regulates Trichomes Growth in Arabidopsis thaliana
Source: Cells. 2022 Sep 13;11(18):2856. doi: 10.3390/cells11182856 (PMC9496821; doi:10.3390/cells11182856)
Supplement: Supplementary file 1 [file cells-11-02856-s001.zip]

Archive with 1 entries (1 files):
- cells-1922256-supplementary.pdf
